# Supplementary material for: Projecting social contact matrices in 152 countries using contact surveys and demographic data
Source: PLoS Comput Biol. 2017 Sep 12;13(9):e1005697. doi: 10.1371/journal.pcbi.1005697 (PMC5609774; doi:10.1371/journal.pcbi.1005697)
Supplement: S1 Dataset — (ZIP) [file pcbi.1005697.s002.zip]

Archive with 10 entries (10 files):
- contact_matrices_152_countries/MUestimates_all_locations_1.xlsx
- contact_matrices_152_countries/MUestimates_all_locations_2.xlsx
- contact_matrices_152_countries/MUestimates_home_1.xlsx
- contact_matrices_152_countries/MUestimates_home_2.xlsx
- contact_matrices_152_countries/MUestimates_other_locations_1.xlsx
- contact_matrices_152_countries/MUestimates_other_locations_2.xlsx
- contact_matrices_152_countries/MUestimates_school_1.xlsx
- contact_matrices_152_countries/MUestimates_school_2.xlsx
- contact_matrices_152_countries/MUestimates_work_1.xlsx
- contact_matrices_152_countries/MUestimates_work_2.xlsx
