# Supplementary material for: Projecting social contact matrices in 152 countries using contact surveys and demographic data
Source: PLoS Comput Biol. 2017 Sep 12;13(9):e1005697. doi: 10.1371/journal.pcbi.1005697 (PMC5609774; doi:10.1371/journal.pcbi.1005697)
Supplement: S1 Dataset — (ZIP) [file pcbi.1005697.s002.zip › contact_matrices_152_countries/MUestimates_all_locations_1.xlsx]

## Sheet: Albania
X1

## Sheet: Algeria
X1

## Sheet: Andorra
X1

## Sheet: Antigua and Barbuda
X1

## Sheet: Argentina
X1

## Sheet: Armenia
X1

## Sheet: Australia
X1

## Sheet: Austria
X1

## Sheet: Azerbaijan
X1

## Sheet: Bahamas
X1

[truncated: 80 more sheets: Bahrain, Bangladesh, Belarus, Belgium, Belize, Benin, Bhutan, Bolivia (Plurinational State of, Bosnia and Herzegovina, Botswana, Brazil, Brunei Darussalam, Bulgaria, Burkina Faso, Cabo Verde, Cambodia, Cameroon, Canada, Chile, China …]
