# Supplementary material for: Projecting social contact matrices in 152 countries using contact surveys and demographic data
Source: PLoS Comput Biol. 2017 Sep 12;13(9):e1005697. doi: 10.1371/journal.pcbi.1005697 (PMC5609774; doi:10.1371/journal.pcbi.1005697)
Supplement: S1 Dataset — (ZIP) [file pcbi.1005697.s002.zip › contact_matrices_152_countries/MUestimates_all_locations_2.xlsx]

## Sheet: Mozambique
7.51027

## Sheet: Namibia
3.98574

## Sheet: Nepal
2.33114

## Sheet: Netherlands
2.04815

## Sheet: New Zealand
3.9167

## Sheet: Nicaragua
3.2946

## Sheet: Niger
7.88374

## Sheet: Nigeria
5.53673

## Sheet: Oman
3.31917

## Sheet: Pakistan
3.88031

[truncated: 52 more sheets: Panama, Paraguay, Peru, Philippines, Poland, Portugal, Qatar, Republic of Korea, Romania, Russian Federation, Rwanda, Saint Lucia, Samoa, Sao Tome and Principe , Saudi Arabia, Senegal, Serbia, Seychelles, Sierra Leone, Singapore …]
