# Supplementary material for: Projecting social contact matrices in 152 countries using contact surveys and demographic data
Source: PLoS Comput Biol. 2017 Sep 12;13(9):e1005697. doi: 10.1371/journal.pcbi.1005697 (PMC5609774; doi:10.1371/journal.pcbi.1005697)
Supplement: S1 Dataset — (ZIP) [file pcbi.1005697.s002.zip › contact_matrices_152_countries/MUestimates_other_locations_2.xlsx]

## Sheet: Mozambique
6.709

## Sheet: Namibia
3.25584

## Sheet: Nepal
1.71585

## Sheet: Netherlands
1.06183

## Sheet: New Zealand
0.935558

## Sheet: Nicaragua
2.56223

## Sheet: Niger
6.96406

## Sheet: Nigeria
4.72832

## Sheet: Oman
1.51972

## Sheet: Pakistan
3.10535

[truncated: 52 more sheets: Panama, Paraguay, Peru, Philippines, Poland, Portugal, Qatar, Republic of Korea, Romania, Russian Federation, Rwanda, Saint Lucia, Samoa, Sao Tome and Principe , Saudi Arabia, Senegal, Serbia, Seychelles, Sierra Leone, Singapore …]
