# Supplementary material for: Projecting social contact matrices in 152 countries using contact surveys and demographic data
Source: PLoS Comput Biol. 2017 Sep 12;13(9):e1005697. doi: 10.1371/journal.pcbi.1005697 (PMC5609774; doi:10.1371/journal.pcbi.1005697)
Supplement: S1 Dataset — (ZIP) [file pcbi.1005697.s002.zip › contact_matrices_152_countries/MUestimates_work_2.xlsx]

## Sheet: Mozambique
0

## Sheet: Namibia
0

## Sheet: Nepal
0

## Sheet: Netherlands
0

## Sheet: New Zealand
0

## Sheet: Nicaragua
0

## Sheet: Niger
0

## Sheet: Nigeria
0

## Sheet: Oman
0

## Sheet: Pakistan
0

[truncated: 52 more sheets: Panama, Paraguay, Peru, Philippines, Poland, Portugal, Qatar, Republic of Korea, Romania, Russian Federation, Rwanda, Saint Lucia, Samoa, Sao Tome and Principe , Saudi Arabia, Senegal, Serbia, Seychelles, Sierra Leone, Singapore …]
